# Supplementary material for: Electromagnetic field in human sperm cryopreservation improves fertilizing potential of thawed sperm through physicochemical modification of water molecules in freezing medium
Source: PLoS One. 2019 Sep 5;14(9):e0221976. doi: 10.1371/journal.pone.0221976 (PMC6728042; doi:10.1371/journal.pone.0221976)
Supplement: S1 File — Summary physicochemical properties and cellular parameters of sperm association data for all analyses can be found as follows: (XLSX) [file pone.0221976.s004.xlsx]

## Sheet: Content overview
Summary physicochemical properties and cellular parameters of sperm association data for all analyses can be found as follows:
Supplementary Data 1			Size of Clusters
Supplementary Data 2			Surface Tension
Supplementary Data 3			Viscosity
Supplementary Data 4			Density
Supplementary Data 5			Size of clusters for water memory
Supplementary Data 6			Surface tension for water memory
Supplementary Data 7			Viscosity for water memory
Supplementary Data 8			Density for water memory
Supplementary Data 9			Sperm motility parameters
Supplementary Data 10			Sperm motion variables
Supplementary Data 11			Viabile sperm (%)
Supplementary Data 12			Abnormal morphology (%)
Supplementary Data 13			Intact Membrane (%)
Supplementary Data 14			Lipid Peroxidation
Supplementary Data 15			Extra and Intracellular ROS
Supplementary Data 16			Total Antioxidant Capacity
Supplementary Data 17			Microtubule Membrane Potential
Supplementary Data 18			Acrosome Integrity
Supplementary Data 19			Sperm DNA Fragmentation
Supplementary Data 20			Annexin V/propidium Iodide Apoptosis

## Sheet: Supplementary Data 1
Descriptive Statistics															Frequency (Hz)	Time (min)	Repeat	Size (nm)
Dependent Variable:	size (nm)														100	0	1	771
frequency (Hz)		Mean	Std. Deviation	N											100	0	2	773.14
100	control	772.958	1.58624	5											100	0	3	773.17
	15	771.04	1.79637	5											100	0	4	775.31
	30	770.44	1.92562	5											100	0	5	772.17
	45	765.924	5.09876	5											100	15	1	770.5
	60	759.404	1.99453	5											100	15	2	771.7
	Total	767.953	5.581	25											100	15	3	772.13
200	0	773.496	2.45755	5											100	15	4	768.17
	15	767.824	3.2999	5											100	15	5	772.7
	30	770.8	13.9537	5											100	30	1	770.1
	45	760.744	2.68692	5											100	30	2	769.6
	60	741.866	10.3316	5											100	30	3	773.5
	Total	762.946	13.7422	25											100	30	4	768.3
300	0	772.994	1.43575	5											100	30	5	770.7
	15	742.32	7.54731	5											100	45	1	768
	30	740.18	6.14467	5											100	45	2	760.15
	45	728.736	7.09517	5											100	45	3	761.18
	60	718.546	2.53909	5											100	45	4	768.12
	Total	740.555	19.3783	25											100	45	5	772.17
400	0	771.658	0.743687	5											100	60	1	759.17
	15	695.482	5.53214	5											100	60	2	760.56
	30	682.982	13.4313	5											100	60	3	757
	45	685.424	20.8689	5											100	60	4	758.19
	60	639.742	10.0106	5											100	60	5	762.1
	Total	695.058	45.1019	25											200	0	1	773.5
500	0	771.316	0.930768	5											200	0	2	777.58
	15	604.748	10.1998	5											200	0	3	773.17
	30	598.714	7.82301	5											200	0	4	771.23
	45	569.3	29.9883	5											200	0	5	772
	60	520.102	12.0538	5											200	15	1	769.15
	Total	612.836	87.6122	25											200	15	2	771.12
600	0	771.288	0.590483	5											200	15	3	770.17
	15	503.236	5.46808	5											200	15	4	765.1
	30	498.066	7.09731	5											200	15	5	763.58
	45	491.426	8.7195	5											200	30	1	768.2
	60	461.856	9.94308	5											200	30	2	764.3
	Total	545.174	116.495	25											200	30	3	760.2
700	0	771.78	0.402182	5											200	30	4	766.1
	15	423.56	4.42124	5											200	30	5	795.2
	30	417.82	4.17213	5											200	45	1	765.12
	45	413	6.56871	5											200	45	2	759.15
	60	385.288	13.3335	5											200	45	3	760.12
	Total	482.29	148.483	25											200	45	4	761.16
800	0	772.13	0.648074	5											200	45	5	758.17
	15	317.4	5.17941	5											200	60	1	757.17
	30	316.054	4.08187	5											200	60	2	740.26
	45	310.394	3.65893	5											200	60	3	745.15
	60	294.724	5.70447	5											200	60	4	737.57
	Total	402.14	189.028	25											200	60	5	729.18
900	0	771.74	0.413944	5											300	0	1	771.5
	15	289.952	1.86481	5											300	0	2	772.26
	30	281.512	5.38483	5											300	0	3	775.16
	45	273.956	4.28838	5											300	0	4	773.65
	60	261.692	5.60538	5											300	0	5	772.4
	Total	375.77	202.324	25											300	15	1	740.12
1000	0	771.544	0.588498	5											300	15	2	752.25
	15	198.566	5.02921	5											300	15	3	734.56
	30	190.152	5.07512	5											300	15	4	748
	45	173.452	12.3091	5											300	15	5	736.67
	60	144.16	7.7394	5											300	30	1	730.1
	Total	295.575	243.722	25											300	30	2	738.6
1100	0	771.58	0.718853	5											300	30	3	743.5
	15	453.56	4.42124	5											300	30	4	745.1
	30	449.22	9.50193	5											300	30	5	743.6
	45	436	6.49369	5											300	45	1	728.16
	60	418.888	6.12941	5											300	45	2	739.65
	Total	505.85	136.28	25											300	45	3	720.54
1200	0	771.53	0.833667	5											300	45	4	730.16
	15	428.8	8.52797	5											300	45	5	725.17
	30	421.271	3.96549	5											300	60	1	720.18
	45	393.014	14.8422	5											300	60	2	718.64
	60	373.46	14.9248	5											300	60	3	714.14
	Total	477.615	151.64	25											300	60	4	719.65
Total	0	772.001	1.22581	60											300	60	5	720.12
	15	516.374	191.251	60											400	0	1	771.2
	30	511.434	192.993	60											400	0	2	771.56
	45	500.114	194.992	60											400	0	3	772.17
	60	476.644	195.395	60											400	0	4	772.61
	Total	555.314	203.887	300											400	0	5	770.75
															400	15	1	700.17
															400	15	2	697.18
															400	15	3	692.15
															400	15	4	687.56
															400	15	5	700.35
															400	30	1	681.2
															400	30	2	700.45
															400	30	3	671.45
															400	30	4	669.25
															400	30	5	692.56
															400	45	1	710.12
															400	45	2	678.55
															400	45	3	656.15
															400	45	4	682.14
															400	45	5	700.16
															400	60	1	651.62
															400	60	2	648.25
															400	60	3	632.12
															400	60	4	638.25
															400	60	5	628.47
															500	0	1	771.6
															500	0	2	770.46
															500	0	3	770.25
															500	0	4	772.43
															500	0	5	771.84
															500	15	1	598.2
															500	15	2	612.45
															500	15	3	600.65
															500	15	4	594.12
															500	15	5	618.32
															500	30	1	590.45
															500	30	2	600.15
															500	30	3	592.31
															500	30	4	610.12
															500	30	5	600.54
															500	45	1	556.57
															500	45	2	568.23
															500	45	3	621.24
															500	45	4	548.12
															500	45	5	552.34
															500	60	1	521.36
															500	60	2	534.41
															500	60	3	528.12
															500	60	4	512.34
															500	60	5	504.28
															600	0	1	771
															600	0	2	772.12
															600	0	3	771.53
															600	0	4	771.25
															600	0	5	770.54
															600	15	1	501.2
															600	15	2	504.12
															600	15	3	512.3
															600	15	4	498.5
															600	15	5	500.06
															600	30	1	499.2
															600	30	2	500.12
															600	30	3	508.24
															600	30	4	490.12
															600	30	5	492.65
															600	45	1	498.32
															600	45	2	500.12
															600	45	3	489.25
															600	45	4	478.15
															600	45	5	491.29
															600	60	1	456
															600	60	2	459.29
															600	60	3	468.24
															600	60	4	475.36
															600	60	5	450.39
															700	0	1	772.1
															700	0	2	771.23
															700	0	3	772.06
															700	0	4	771.47
															700	0	5	772.04
															700	15	1	426
															700	15	2	429.32
															700	15	3	420.18
															700	15	4	423.98
															700	15	5	418.32
															700	30	1	419.23
															700	30	2	410.56
															700	30	3	419.68
															700	30	4	418.49
															700	30	5	421.14
															700	45	1	412
															700	45	2	418.56
															700	45	3	415.08
															700	45	4	402.12
															700	45	5	417.24
															700	60	1	400
															700	60	2	395.82
															700	60	3	368.29
															700	60	4	375.65
															700	60	5	386.68
															800	0	1	773
															800	0	2	771.18
															800	0	3	772.26
															800	0	4	772.07
															800	0	5	772.14
															800	15	1	325.06
															800	15	2	315.62
															800	15	3	320.19
															800	15	4	312.85
															800	15	5	313.28
															800	30	1	315.45
															800	30	2	318.26
															800	30	3	321.12
															800	30	4	315.32
															800	30	5	310.12
															800	45	1	315.16
															800	45	2	310.52
															800	45	3	308.56
															800	45	4	312.24
															800	45	5	305.49
															800	60	1	300.11
															800	60	2	287.12
															800	60	3	295.36
															800	60	4	290.95
															800	60	5	300.08
															900	0	1	772.04
															900	0	2	772.01
															900	0	3	771.56
															900	0	4	771.09
															900	0	5	772
															900	15	1	292.45
															900	15	2	287.23
															900	15	3	290.34
															900	15	4	289.65
															900	15	5	290.09
															900	30	1	286.21
															900	30	2	279.32
															900	30	3	274.15
															900	30	4	280.54
															900	30	5	287.34
															900	45	1	275.36
															900	45	2	280.34
															900	45	3	269.65
															900	45	4	270.45
															900	45	5	273.98
															900	60	1	270.32
															900	60	2	263.54
															900	60	3	260.32
															900	60	4	258.64
															900	60	5	255.64
															1000	0	1	771.14
															1000	0	2	772.05
															1000	0	3	771.23
															1000	0	4	771
															1000	0	5	772.3
															1000	15	1	198.02
															1000	15	2	203.35
															1000	15	3	200.39
															1000	15	4	190.23
															1000	15	5	200.84
															1000	30	1	183.56
															1000	30	2	191.23
															1000	30	3	195.34
															1000	30	4	194.28
															1000	30	5	186.35
															1000	45	1	182.85
															1000	45	2	189.25
															1000	45	3	165.23
															1000	45	4	159.65
															1000	45	5	170.28
															1000	60	1	132.54
															1000	60	2	144.24
															1000	60	3	142.34
															1000	60	4	148.39
															1000	60	5	153.29
															1100	0	1	772.1
															1100	0	2	771.23
															1100	0	3	772.06
															1100	0	4	770.47
															1100	0	5	772.04
															1100	15	1	456
															1100	15	2	459.32
															1100	15	3	450.18
															1100	15	4	453.98
															1100	15	5	448.32
															1100	30	1	459.23
															1100	30	2	441.56
															1100	30	3	459.68
															1100	30	4	440.49
															1100	30	5	445.14
															1100	45	1	435
															1100	45	2	434.56
															1100	45	3	431.08
															1100	45	4	432.12
															1100	45	5	447.24
															1100	60	1	420
															1100	60	2	427.82
															1100	60	3	418.29
															1100	60	4	417.65
															1100	60	5	410.68
															1200	0	1	772
															1200	0	2	770.18
															1200	0	3	771.26
															1200	0	4	772.07
															1200	0	5	772.14
															1200	15	1	442.06
															1200	15	2	420.62
															1200	15	3	422.19
															1200	15	4	430.85
															1200	15	5	428.28
															1200	30	1	420.435
															1200	30	2	423.513
															1200	30	3	426.245
															1200	30	4	420.54
															1200	30	5	415.623
															1200	45	1	415.32
															1200	45	2	400.32
															1200	45	3	386.16
															1200	45	4	385.12
															1200	45	5	378.15
															1200	60	1	391.12
															1200	60	2	380.15
															1200	60	3	375.15
															1200	60	4	370.25
															1200	60	5	350.63

## Sheet: Supplementary Data 2
Descriptive Statistics																Frequency (Hz)	Time (min)	Repeat	Surface Tension (mN/m)
Dependent Variable: surface tension																100	0	1	71.21
frequency	time	Mean	Std. Deviation	N												100	0	2	71.22
100	0	71.24	0.043589	3												100	0	3	71.29
	15	71.0833	0.0907377	3												100	15	1	71.07
	30	70.33	0.468615	3												100	15	2	71
	45	69.4633	0.0832666	3												100	15	3	71.18
	60	69.0967	0.617198	3												100	30	1	70.87
	Total	70.2427	0.930602	15												100	30	2	70.09
200	0	71.24	0.043589	3												100	30	3	70.03
	15	70.66	0.353695	3												100	45	1	69.37
	30	68.66	0.353695	3												100	45	2	69.49
	45	67.9633	0.140119	3												100	45	3	69.53
	60	66.7367	0.265016	3												100	60	1	69.37
	Total	69.052	1.75055	15												100	60	2	68.39
300	0	71.24	0.043589	3												100	60	3	69.53
	15	69.92	0.07	3												200	0	1	71.21
	30	68.93	0.08544	3												200	0	2	71.22
	45	66.9933	0.261598	3												200	0	3	71.29
	60	64.9933	0.261598	3												200	15	1	70.27
	Total	68.4153	2.28382	15												200	15	2	70.96
400	0	71.24	0.043589	3												200	15	3	70.75
	15	68.9967	0.732143	3												200	30	1	68.27
	30	65.8467	0.46801	3												200	30	2	68.96
	45	64.6133	0.515396	3												200	30	3	68.75
	60	62.0467	0.125033	3												200	45	1	68.12
	Total	66.5487	3.37638	15												200	45	2	67.92
500	0	71.24	0.043589	3												200	45	3	67.85
	15	67.8067	0.118462	3												200	60	1	67.04
	30	64.84	0.23388	3												200	60	2	66.62
	45	62.6933	0.125033	3												200	60	3	66.55
	60	61.38	0.675056	3												300	0	1	71.21
	Total	65.592	3.69965	15												300	0	2	71.22
600	0	71.24	0.043589	3												300	0	3	71.29
	15	66.8133	0.0802081	3												300	15	1	69.92
	30	64.69	0.20664	3												300	15	2	69.99
	45	62.5933	0.309892	3												300	15	3	69.85
	60	60.5933	0.309892	3												300	30	1	69.02
	Total	65.186	3.80381	15												300	30	2	68.92
700	0	71.24	0.043589	3												300	30	3	68.85
	15	65.6033	0.191398	3												300	45	1	67.27
	30	63.2333	0.126623	3												300	45	2	66.96
	45	61.5667	0.453909	3												300	45	3	66.75
	60	59.9333	0.262742	3												300	60	1	65.27
	Total	64.3153	4.08195	15												300	60	2	64.96
800	0	71.24	0.043589	3												300	60	3	64.75
	15	64.3733	0.0321455	3												400	0	1	71.21
	30	62.5833	0.640104	3												400	0	2	71.22
	45	60.5667	0.424421	3												400	0	3	71.29
	60	58.4767	0.409919	3												400	15	1	69.31
	Total	63.448	4.53185	15												400	15	2	69.52
900	0	71.24	0.043589	3												400	15	3	68.16
	15	64.4133	0.342685	3												400	30	1	66.17
	30	61.4467	0.335311	3												400	30	2	66.06
	45	59.3467	0.335311	3												400	30	3	65.31
	60	57.4467	0.335311	3												400	45	1	64.87
	Total	62.7787	4.99758	15												400	45	2	64.95
1000	0	71.24	0.043589	3												400	45	3	64.02
	15	62.94	0.15	3												400	60	1	62.17
	30	59.8433	0.145029	3												400	60	2	62.05
	45	57.5433	0.245017	3												400	60	3	61.92
	60	55.7767	0.387341	3												500	0	1	71.21
	Total	61.4687	5.63654	15												500	0	2	71.22
1100	0	71.23	0.0173205	3												500	0	3	71.29
	15	65.2367	0.618897	3												500	15	1	67.67
	30	63.1267	0.198578	3												500	15	2	67.88
	45	61.1267	0.198578	3												500	15	3	67.87
	60	59.33	0.557494	3												500	30	1	64.57
	Total	64.01	4.27145	15												500	30	2	64.98
1200	0	71.24	0.0264575	3												500	30	3	64.97
	15	64.17	0.982293	3												500	45	1	62.75
	30	61.9733	0.106927	3												500	45	2	62.78
	45	59.7933	0.865583	3												500	45	3	62.55
	60	57.9467	0.86379	3												500	60	1	61.87
	Total	63.0247	4.8059	15												500	60	2	61.66
Total	0	71.2392	0.0339222	36												500	60	3	60.61
	15	66.8347	2.7396	36												600	0	1	71.21
	30	64.6253	3.1817	36												600	0	2	71.22
	45	62.8553	3.59845	36												600	0	3	71.29
	60	61.1464	3.89339	36												600	15	1	66.89
	Total	65.3402	4.61222	180												600	15	2	66.73
																600	15	3	66.82
																600	30	1	64.92
																600	30	2	64.63
																600	30	3	64.52
																600	45	1	62.93
																600	45	2	62.53
																600	45	3	62.32
																600	60	1	60.93
																600	60	2	60.53
																600	60	3	60.32
																700	0	1	71.21
																700	0	2	71.22
																700	0	3	71.29
																700	15	1	65.63
																700	15	2	65.78
																700	15	3	65.4
																700	30	1	63.33
																700	30	2	63.28
																700	30	3	63.09
																700	45	1	61.33
																700	45	2	61.28
																700	45	3	62.09
																700	60	1	59.63
																700	60	2	60.08
																700	60	3	60.09
																800	0	1	71.21
																800	0	2	71.22
																800	0	3	71.29
																800	15	1	64.41
																800	15	2	64.36
																800	15	3	64.35
																800	30	1	63.03
																800	30	2	61.85
																800	30	3	62.87
																800	45	1	60.86
																800	45	2	60.76
																800	45	3	60.08
																800	60	1	58.24
																800	60	2	58.95
																800	60	3	58.24
																900	0	1	71.21
																900	0	2	71.22
																900	0	3	71.29
																900	15	1	64.79
																900	15	2	64.33
																900	15	3	64.12
																900	30	1	61.79
																900	30	2	61.43
																900	30	3	61.12
																900	45	1	59.69
																900	45	2	59.33
																900	45	3	59.02
																900	60	1	57.79
																900	60	2	57.43
																900	60	3	57.12
																1000	0	1	71.21
																1000	0	2	71.22
																1000	0	3	71.29
																1000	15	1	63.09
																1000	15	2	62.94
																1000	15	3	62.79
																1000	30	1	59.99
																1000	30	2	59.84
																1000	30	3	59.7
																1000	45	1	57.79
																1000	45	2	57.54
																1000	45	3	57.3
																1000	60	1	55.69
																1000	60	2	55.44
																1000	60	3	56.2
																1100	0	1	71.24
																1100	0	2	71.21
																1100	0	3	71.24
																1100	15	1	65.04
																1100	15	2	65.93
																1100	15	3	64.74
																1100	30	1	63.06
																1100	30	2	63.35
																1100	30	3	62.97
																1100	45	1	61.06
																1100	45	2	61.35
																1100	45	3	60.97
																1100	60	1	59.07
																1100	60	2	58.95
																1100	60	3	59.97
																1200	0	1	71.23
																1200	0	2	71.22
																1200	0	3	71.27
																1200	15	1	64.82
																1200	15	2	64.65
																1200	15	3	63.04
																1200	30	1	61.85
																1200	30	2	62.03
																1200	30	3	62.04
																1200	45	1	59.09
																1200	45	2	59.53
																1200	45	3	60.76
																1200	60	1	58.04
																1200	60	2	57.04
																1200	60	3	58.76

## Sheet: Supplementary Data 3
Descriptive Statistics																	Frequency (Hz)	Time (min)	Repeat	Viscosity (mPa.S)
Dependent Variable: viscosity																	100	0	1	0.88151
frequency	time (min)	Mean	Std. Deviation	N													100	15	1	0.87123
100	control	0.885887	0.00407817	3													100	30	1	0.86351
	15	0.873527	0.00222397	3													100	45	1	0.85613
	30	0.866347	0.00523695	3													100	60	1	0.84235
	45	0.851993	0.00378289	3													100	0	2	0.88958
	60	0.846113	0.00899612	3													100	15	2	0.87567
	Total	0.864773	0.0155785	15													100	30	2	0.87239
200	0	0.891563	0.00861407	3													100	45	2	0.84871
	15	0.86049	0.00826434	3													100	60	2	0.83961
	30	0.838537	0.00671074	3													100	0	3	0.88657
	45	0.814957	0.0047248	3													100	15	3	0.87368
	60	0.790657	0.0052697	3													100	30	3	0.86314
	Total	0.839241	0.0367372	15													100	45	3	0.85114
300	0	0.88771	0.00170493	3													100	60	3	0.85638
	15	0.832447	0.00352778	3													200	0	1	0.90151
	30	0.81222	0.00412839	3													200	15	1	0.85113
	45	0.797353	0.00392737	3													200	30	1	0.84569
	60	0.77579	0.00472089	3													200	45	1	0.81669
	Total	0.821104	0.0395731	15													200	60	1	0.79651
400	0	0.88771	0.00170493	3													200	0	2	0.88659
	15	0.812183	0.00212053	3													200	15	2	0.86356
	30	0.795763	0.0059771	3													200	30	2	0.83754
	45	0.77295	0.00304493	3													200	45	2	0.80961
	60	0.756153	0.00397902	3													200	60	2	0.78917
	Total	0.804952	0.0472907	15													200	0	3	0.88659
500	0	0.888427	0.00165037	3													200	15	3	0.86678
	15	0.792973	0.0031206	3													200	30	3	0.83238
	30	0.776316	0.00389035	3													200	45	3	0.81857
	45	0.752036	0.00353939	3													200	60	3	0.78629
	60	0.73091	0.00199095	3													300	0	1	0.88967
	Total	0.788133	0.0563701	15													300	15	1	0.83641
600	0	0.888427	0.00165037	3													300	30	1	0.81542
	15	0.773883	0.00365734	3													300	45	1	0.79369
	30	0.756566	0.00350496	3													300	60	1	0.77397
	45	0.732823	0.00553263	3													300	0	2	0.88689
	60	0.713197	0.00304999	3													300	15	2	0.82965
	Total	0.772979	0.0635222	15													300	30	2	0.80756
700	0	0.88842	0.00108573	3													300	45	2	0.8015
	15	0.755577	0.00428394	3													300	60	2	0.78115
	30	0.73288	0.00583041	3													300	0	3	0.88657
	45	0.712123	0.00490518	3													300	15	3	0.83128
	60	0.692723	0.00427109	3													300	30	3	0.81368
	Total	0.756345	0.0718065	15													300	45	3	0.79687
800	0	0.888683	0.00134931	3													300	60	3	0.77225
	15	0.730479	0.00095496	3													400	0	1	0.88967
	30	0.71336	0.0051089	3													400	15	1	0.81397
	45	0.701283	0.00831578	3													400	30	1	0.79365
	60	0.678374	0.00333316	3													400	45	1	0.77589
	Total	0.742436	0.0778003	15													400	60	1	0.75614
900	0	0.889017	0.00963902	3													400	0	2	0.88689
	15	0.711939	0.00342896	3													400	15	2	0.80984
	30	0.697923	0.00673873	3													400	30	2	0.79113
	45	0.67576	0.00435694	3													400	45	2	0.76981
	60	0.657091	0.00413638	3													400	60	2	0.75218
	Total	0.726346	0.0865487	15													400	0	3	0.88657
1000	0	0.889303	0.00925638	3													400	15	3	0.81274
	15	0.694638	0.00579906	3													400	30	3	0.80251
	30	0.676729	0.00324572	3													400	45	3	0.77315
	45	0.651473	0.0107566	3													400	60	3	0.76014
	60	0.63358	0.00548391	3													500	0	1	0.88996
	Total	0.709145	0.095922	15													500	15	1	0.79568
1100	0	0.889317	0.000204042	3													500	30	1	0.77641
	15	0.734143	0.00159513	3													500	45	1	0.75612
	30	0.711377	0.00770002	3													500	60	1	0.73269
	45	0.680683	0.0162488	3													500	0	2	0.88864
	60	0.659895	0.00885588	3													500	15	2	0.78956
	Total	0.735083	0.0843881	15													500	30	2	0.77238
1200	0	0.888564	0.000848189	3													500	45	2	0.74986
	15	0.773752	0.000798672	3													500	60	2	0.72876
	30	0.747136	0.00179174	3													500	0	3	0.88668
	45	0.724074	0.00422215	3													500	15	3	0.79368
	60	0.708067	0.0144673	3													500	30	3	0.78016
	Total	0.772219	0.0635017	15													500	45	3	0.75013
Total	0	0.888586	0.00422887	36													500	60	3	0.73128
	15	0.778836	0.0558816	36													600	0	1	0.88996
	30	0.760429	0.0572275	36													600	15	1	0.77653
	45	0.739918	0.0592234	36													600	30	1	0.75632
	60	0.720879	0.0609586	36													600	45	1	0.73542
	Total	0.77773	0.078335	180													600	60	1	0.71479
																	600	0	2	0.88864
																	600	15	2	0.77541
																	600	30	2	0.75319
																	600	45	2	0.73658
																	600	60	2	0.70968
																	600	0	3	0.88668
																	600	15	3	0.76971
																	600	30	3	0.76019
																	600	45	3	0.72647
																	600	60	3	0.71512
																	700	0	1	0.88966
																	700	15	1	0.75169
																	700	30	1	0.73671
																	700	45	1	0.71634
																	700	60	1	0.69756
																	700	0	2	0.88764
																	700	15	2	0.75487
																	700	30	2	0.73576
																	700	45	2	0.71329
																	700	60	2	0.68947
																	700	0	3	0.88796
																	700	15	3	0.76017
																	700	30	3	0.72617
																	700	45	3	0.70674
																	700	60	3	0.69114
																	800	0	1	0.88927
																	800	15	1	0.73156
																	800	30	1	0.71279
																	800	45	1	0.69231
																	800	60	1	0.67453
																	800	0	2	0.88964
																	800	15	2	0.72975
																	800	30	2	0.71873
																	800	45	2	0.70873
																	800	60	2	0.68014
																	800	0	3	0.88714
																	800	15	3	0.73013
																	800	30	3	0.70856
																	800	45	3	0.70281
																	800	60	3	0.68046
																	900	0	1	0.89927
																	900	15	1	0.71589
																	900	30	1	0.69017
																	900	45	1	0.67561
																	900	60	1	0.65239
																	900	0	2	0.88764
																	900	15	2	0.70974
																	900	30	2	0.70123
																	900	45	2	0.68019
																	900	60	2	0.65871
																	900	0	3	0.88014
																	900	15	3	0.71019
																	900	30	3	0.70237
																	900	45	3	0.67148
																	900	60	3	0.66017
																	1000	0	1	0.89936
																	1000	15	1	0.69198
																	1000	30	1	0.67569
																	1000	45	1	0.65169
																	1000	60	1	0.63971
																	1000	0	2	0.88741
																	1000	15	2	0.70129
																	1000	30	2	0.68037
																	1000	45	2	0.66212
																	1000	60	2	0.63189
																	1000	0	3	0.88114
																	1000	15	3	0.69065
																	1000	30	3	0.67413
																	1000	45	3	0.64061
																	1000	60	3	0.62914
																	1100	0	1	0.88927
																	1100	15	1	0.73256
																	1100	30	1	0.71479
																	1100	45	1	0.66251
																	1100	60	1	0.66153
																	1100	0	2	0.88954
																	1100	15	2	0.73575
																	1100	30	2	0.71678
																	1100	45	2	0.68573
																	1100	60	2	0.65034
																	1100	0	3	0.88914
																	1100	15	3	0.73412
																	1100	30	3	0.70256
																	1100	45	3	0.69381
																	1100	60	3	0.66782
																	1200	0	1	0.88916
																	1200	15	1	0.77303
																	1200	30	1	0.74632
																	1200	45	1	0.73842
																	1200	60	1	0.72879
																	1200	0	2	0.88894
																	1200	15	2	0.77461
																	1200	30	2	0.74919
																	1200	45	2	0.73758
																	1200	60	2	0.71908
																	1200	0	3	0.88759
																	1200	15	3	0.77362
																	1200	30	3	0.7459
																	1200	45	3	0.73072
																	1200	60	3	0.70033

## Sheet: Supplementary Data 4
Descriptive Statistics																	Frequency (Hz)	Time (min)	Repeat	Density (g/cm3)
Dependent Variable:	density (g/cm3)																100	0	1	0.9986
frequency		Mean	Std. Deviation	N													100	15	1	0.9985
100	control	0.9986	0.0002	3													100	30	1	0.998
	15	0.998467	5.7735e-05	3													100	45	1	0.9975
	30	0.998233	5.7735e-05	3													100	60	1	0.9971
	45	0.997433	5.7735e-05	3													100	0	2	0.9984
	60	0.997067	5.7735e-05	3													100	15	2	0.9984
	Total	0.99796	0.000629966	15													100	30	2	0.9981
200	0	0.9986	0.0002	3													100	45	2	0.9974
	15	0.9981	0.0001	3													100	60	2	0.9969
	30	0.997933	0.00011547	3													100	0	3	0.9988
	45	0.997033	5.7735e-05	3													100	15	3	0.9985
	60	0.9967	0.0001	3													100	30	3	0.998
	Total	0.997673	0.000734328	15													100	45	3	0.9974
300	0	0.9986	0.0002	3													100	60	3	0.9971
	15	0.997967	5.7735e-05	3													200	0	1	0.9986
	30	0.9976	0.0001	3													200	15	1	0.9981
	45	0.996833	5.7735e-05	3													200	30	1	0.9975
	60	0.9964	0.0001	3													200	45	1	0.9972
	Total	0.99748	0.000819582	15													200	60	1	0.997
400	0	0.9986	0.0002	3													200	0	2	0.9984
	15	0.997833	5.7735e-05	3													200	15	2	0.9982
	30	0.9974	0.0001	3													200	30	2	0.9975
	45	0.996667	5.7735e-05	3													200	45	2	0.9974
	60	0.9961	0.0001	3													200	60	2	0.9971
	Total	0.99732	0.000910416	15													200	0	3	0.9988
500	0	0.9986	0.0002	3													200	15	3	0.998
	15	0.997467	5.7735e-05	3													200	30	3	0.997
	30	0.997133	5.7735e-05	3													200	45	3	0.9975
	45	0.996733	0.000208167	3													200	60	3	0.9971
	60	0.995833	5.7735e-05	3													300	0	1	0.9986
	Total	0.997153	0.000945566	15													300	15	1	0.9979
600	0	0.9986	0.0002	3													300	30	1	0.9979
	15	0.997333	0.00011547	3													300	45	1	0.9971
	30	0.996967	0.000152753	3													300	60	1	0.9965
	45	0.996267	0.000208167	3													300	0	2	0.9984
	60	0.995133	0.000208167	3													300	15	2	0.998
	Total	0.99686	0.00119869	15													300	30	2	0.9975
700	0	0.9986	0.0002	3													300	45	2	0.9969
	15	0.997	0.000173205	3													300	60	2	0.9966
	30	0.996533	5.7735e-05	3													300	0	3	0.9988
	45	0.995933	5.7735e-05	3													300	15	3	0.998
	60	0.9949	0.0001	3													300	30	3	0.998
	Total	0.996593	0.00127249	15													300	45	3	0.997
800	0	0.9986	0.0002	3													300	60	3	0.9968
	15	0.996867	5.7735e-05	3													400	0	1	0.9986
	30	0.995767	0.000351188	3													400	15	1	0.9978
	45	0.995067	0.00011547	3													400	30	1	0.9974
	60	0.994067	5.7735e-05	3													400	45	1	0.997
	Total	0.996073	0.00162149	15													400	60	1	0.996
900	0	0.9986	0.0002	3													400	0	2	0.9984
	15	0.996133	5.7735e-05	3													400	15	2	0.9979
	30	0.995633	0.000152753	3													400	30	2	0.9973
	45	0.9944	0.00043589	3													400	45	2	0.9969
	60	0.993533	0.000305505	3													400	60	2	0.9962
	Total	0.99566	0.00180547	15													400	0	3	0.9988
1000	0	0.9986	0.0002	3													400	15	3	0.9978
	15	0.995233	0.00011547	3													400	30	3	0.9975
	30	0.994533	0.000208167	3													400	45	3	0.997
	45	0.994067	5.7735e-05	3													400	60	3	0.9961
	60	0.992733	0.00011547	3													500	0	1	0.9986
	Total	0.995033	0.00203423	15													500	15	1	0.9971
1100	0	0.998817	0.000273922	3													500	30	1	0.9971
	15	0.996673	0.000100664	3													500	45	1	0.9969
	30	0.995507	0.000145717	3													500	60	1	0.9959
	45	0.99465	8.88819e-05	3													500	0	2	0.9984
	60	0.99364	0.000104403	3													500	15	2	0.9973
	Total	0.995857	0.00185188	15													500	30	2	0.9969
1200	0	0.998613	0.000656309	3													500	45	2	0.9968
	15	0.997263	0.000125033	3													500	60	2	0.9958
	30	0.996567	0.000310215	3													500	0	3	0.9988
	45	0.996153	0.000132791	3													500	15	3	0.9972
	60	0.995283	0.000398037	3													500	30	3	0.9968
	Total	0.996776	0.00120263	15													500	45	3	0.9965
Total	0	0.998619	0.000235415	36													500	60	3	0.9958
	15	0.997172	0.000874863	36													600	0	1	0.9986
	30	0.996612	0.0010458	36													600	15	1	0.9969
	45	0.996078	0.00121196	36													600	30	1	0.9962
	60	0.995158	0.00163659	36													600	45	1	0.9969
	Total	0.996728	0.00158997	180													600	60	1	0.9959
																	600	0	2	0.9984
																	600	15	2	0.9969
																	600	30	2	0.9976
																	600	45	2	0.9968
																	600	60	2	0.9958
																	600	0	3	0.9988
																	600	15	3	0.9972
																	600	30	3	0.9968
																	600	45	3	0.9966
																	600	60	3	0.9951
																	700	0	1	0.9986
																	700	15	1	0.9972
																	700	30	1	0.997
																	700	45	1	0.9965
																	700	60	1	0.9952
																	700	0	2	0.9984
																	700	15	2	0.9974
																	700	30	2	0.9971
																	700	45	2	0.9962
																	700	60	2	0.9949
																	700	0	3	0.9988
																	700	15	3	0.9974
																	700	30	3	0.9968
																	700	45	3	0.9961
																	700	60	3	0.9953
																	800	0	1	0.9986
																	800	15	1	0.9969
																	800	30	1	0.9961
																	800	45	1	0.9959
																	800	60	1	0.9947
																	800	0	2	0.9984
																	800	15	2	0.9968
																	800	30	2	0.9958
																	800	45	2	0.9952
																	800	60	2	0.9946
																	800	0	3	0.9988
																	800	15	3	0.9969
																	800	30	3	0.9954
																	800	45	3	0.9951
																	800	60	3	0.9947
																	900	0	1	0.9986
																	900	15	1	0.9961
																	900	30	1	0.9955
																	900	45	1	0.9949
																	900	60	1	0.9936
																	900	0	2	0.9984
																	900	15	2	0.9962
																	900	30	2	0.9956
																	900	45	2	0.9942
																	900	60	2	0.9932
																	900	0	3	0.9988
																	900	15	3	0.9961
																	900	30	3	0.9958
																	900	45	3	0.9941
																	900	60	3	0.9938
																	1000	0	1	0.9986
																	1000	15	1	0.9953
																	1000	30	1	0.9943
																	1000	45	1	0.9941
																	1000	60	1	0.9906
																	1000	0	2	0.9984
																	1000	15	2	0.9953
																	1000	30	2	0.9946
																	1000	45	2	0.9932
																	1000	60	2	0.9922
																	1000	0	3	0.9988
																	1000	15	3	0.9951
																	1000	30	3	0.9947
																	1000	45	3	0.9941
																	1000	60	3	0.9913
																	1100	0	1	0.99887
																	1100	15	1	0.99658
																	1100	30	1	0.99567
																	1100	45	1	0.99475
																	1100	60	1	0.99369
																	1100	0	2	0.99852
																	1100	15	2	0.99666
																	1100	30	2	0.99546
																	1100	45	2	0.99458
																	1100	60	2	0.99352
																	1100	0	3	0.99906
																	1100	15	3	0.99678
																	1100	30	3	0.99539
																	1100	45	3	0.99462
																	1100	60	3	0.99371
																	1200	0	1	0.99786
																	1200	15	1	0.99732
																	1200	30	1	0.99658
																	1200	45	1	0.99623
																	1200	60	1	0.99501
																	1200	0	2	0.99893
																	1200	15	2	0.99712
																	1200	30	2	0.99625
																	1200	45	2	0.996
																	1200	60	2	0.9951
																	1200	0	3	0.99905
																	1200	15	3	0.99735
																	1200	30	3	0.99687
																	1200	45	3	0.99623
																	1200	60	3	0.99574

## Sheet: Supplementary Data 5
																		Frequency (Hz)	Time (min)	Repeat	Size (nm)
Descriptive Statistics																		0	0	1	772.14
Dependent Variable:	Size (nm)																	0	0	2	772.05
Repetition rate (Hz)		Mean	Std. Deviation	N														0	0	3	773.23
.00	0	772.544	1.2595	5														0	0	4	771
	1	771.544	0.588498	5														0	0	5	774.3
	6	771.902	0.976151	5														1000	0	1	144.256
	12	771.474	0.471519	5														1000	0	2	147.658
	24	771.846	1.35917	5														1000	0	3	143.269
	48	771.734	0.861818	5														1000	0	4	144.85
	96	772.334	1.4549	5														1000	0	5	145.69
	Total	771.911	1.02846	35														0	1	1	771.14
1000.00	0	145.145	1.65898	5														0	1	2	772.05
	1	198.468	4.97834	5														0	1	3	771.23
	6	212.955	8.03359	5														0	1	4	771
	12	295.45	6.21839	5														0	1	5	772.3
	24	325.76	3.79743	5														1000	1	1	198.02
	48	395.816	4.1973	5														1000	1	2	203.35
	96	406.616	5.34742	5														1000	1	3	200.39
	Total	282.887	94.8691	35														1000	1	4	190.23
Total	0	458.844	330.671	10														1000	1	5	200.35
	1	485.006	302.056	10														0	6	1	773.24
	6	492.428	294.64	10														0	6	2	772.05
	12	533.462	250.921	10														0	6	3	770.53
	24	548.803	235.123	10														0	6	4	772.08
	48	583.775	198.147	10														0	6	5	771.61
	96	589.475	192.786	10														1000	6	1	200.364
	Total	527.399	255.123	70														1000	6	2	219.25
																		1000	6	3	220.23
																		1000	6	4	210.65
																		1000	6	5	214.28
																		0	12	1	771.54
																		0	12	2	770.95
																		0	12	3	772.03
																		0	12	4	771.04
																		0	12	5	771.81
																		1000	12	1	290.84
																		1000	12	2	287.56
																		1000	12	3	296.23
																		1000	12	4	300.34
																		1000	12	5	302.28
																		0	24	1	770.54
																		0	24	2	773.95
																		0	24	3	771.09
																		0	24	4	771.24
																		0	24	5	772.41
																		1000	24	1	324.24
																		1000	24	2	320.32
																		1000	24	3	326.39
																		1000	24	4	327.29
																		1000	24	5	330.56
																		0	48	1	770.84
																		0	48	2	773.05
																		0	48	3	771.63
																		0	48	4	771.14
																		0	48	5	772.01
																		1000	48	1	395.34
																		1000	48	2	399.25
																		1000	48	3	393.68
																		1000	48	4	390.231
																		1000	48	5	400.58
																		0	96	1	771.84
																		0	96	2	773.05
																		0	96	3	772.63
																		0	96	4	770.14
																		0	96	5	774.01
																		1000	96	1	401.34
																		1000	96	2	408.25
																		1000	96	3	400.68
																		1000	96	4	410.231
																		1000	96	5	412.58

## Sheet: Supplementary Data 6
																	Frequency (Hz)	Time (min)	Repeat	Surface Tension (mN/m)
																	0	0	1	71.21
Descriptive Statistics																	0	0	2	71.22
Dependent Variable:	Surface tension (mN/m)																0	0	3	71.29
Repetition rate (Hz)		Mean	Std. Deviation	N													0	0	4	71.27
.00	0	71.25	0.339116	5													0	0	5	71.26
	1	71.25	0.339116	5													1000	0	1	55.7
	6	71.264	0.207364	5													1000	0	2	55.64
	12	71.242	0.383406	5													1000	0	3	55.79
	24	71.244	0.350714	5													1000	0	4	56.82
	48	71.278	0.402492	5													1000	0	5	54.96
	96	71.278	0.402492	5													0	1	1	71.21
	Total	71.258	0.350462	35													0	1	2	71.22
1000.00	0	55.782	0.667098	5													0	1	3	71.29
	1	57.9848	0.433296	5													0	1	4	71.27
	6	59.0728	0.560579	5													0	1	5	71.26
	12	60.1612	1.06721	5													1000	1	1	57.994
	24	61.14	0.591481	5													1000	1	2	58.04
	48	61.928	0.872336	5													1000	1	3	57.76
	96	61.928	0.208495	5													1000	1	4	58.65
	Total	59.5938	2.28214	35													1000	1	5	57.48
Total	0	63.516	8.1645	10													0	6	1	71.25
	1	64.6174	6.99738	10													0	6	2	71.26
	6	64.7484	6.88801	10													0	6	3	71.29
	12	65.7016	5.88333	10													0	6	4	71.24
	24	66.192	5.33991	10													0	6	5	71.28
	48	66.603	4.96215	10													1000	6	1	58.114
	96	66.603	4.92992	10													1000	6	2	59.18
	Total	65.4259	6.08877	70													1000	6	3	59.49
																	1000	6	4	59.12
																	1000	6	5	59.46
																	0	12	1	71.2
																	0	12	2	71.21
																	0	12	3	71.24
																	0	12	4	71.29
																	0	12	5	71.27
																	1000	12	1	60.556
																	1000	12	2	61.48
																	1000	12	3	59.66
																	1000	12	4	58.64
																	1000	12	5	60.47
																	0	24	1	71.26
																	0	24	2	71.22
																	0	24	3	71.29
																	0	24	4	71.2
																	0	24	5	71.25
																	1000	24	1	61.1
																	1000	24	2	62.14
																	1000	24	3	60.59
																	1000	24	4	60.86
																	1000	24	5	61.01
																	0	48	1	71.22
																	0	48	2	71.26
																	0	48	3	71.31
																	0	48	4	71.32
																	0	48	5	71.28
																	1000	48	1	61.9
																	1000	48	2	62.54
																	1000	48	3	60.59
																	1000	48	4	61.76
																	1000	48	5	62.85
																	0	96	1	71.22
																	0	96	2	71.26
																	0	96	3	71.31
																	0	96	4	71.32
																	0	96	5	71.28
																	1000	96	1	61.9
																	1000	96	2	61.84
																	1000	96	3	62.29
																	1000	96	4	61.76
																	1000	96	5	61.85

## Sheet: Supplementary Data 7
																	Frequency (Hz)	Time (min)	Repeat	viscosity (mPa.S)
																	0	0	1	0.8805
Descriptive Statistics																	0	0	2	0.8886
Dependent Variable: Viscosity (mPa.S)																	0	0	3	0.8876
Repetition rate (Hz)	Time (h)	Mean	Std. Deviation	N													0	0	4	0.9015
0	0	0.88876	0.0077764	5													0	0	5	0.8856
	1	0.88916	0.0074875	5													1000	0	1	0.6324
	6	0.88878	0.0053572	5													1000	0	2	0.6359
	12	0.8907	0.0084347	5													1000	0	3	0.6295
	24	0.88842	0.0032112	5													1000	0	4	0.6412
	48	0.88796	0.0025931	5													1000	0	5	0.6265
	96	0.88796	0.0015931	5													0	1	1	0.8815
	Total	0.88882	0.0048832	35													0	1	2	0.8896
1000	0	0.6331	0.005711	5													0	1	3	0.8866
	1	0.639554	0.0025308	5													0	1	4	0.9015
	6	0.650546	0.0095272	5													0	1	5	0.8866
	12	0.665737	0.0062721	5													1000	1	1	0.6381
	24	0.686977	0.0074091	5													1000	1	2	0.6391
	48	0.709809	0.0008055	5													1000	1	3	0.6429
	96	0.710449	0.000948	5													1000	1	4	0.6412
	Total	0.670882	0.0306049	35													1000	1	5	0.6365
Total	0	0.76093	0.134898	10													0	6	1	0.89
	1	0.764357	0.131659	10													0	6	2	0.8886
	6	0.769663	0.125724	10													0	6	3	0.8867
	12	0.778218	0.118773	10													0	6	4	0.89
	24	0.787699	0.106287	10													0	6	5	0.8886
	48	0.798884	0.0939015	10													1000	6	1	0.6482
	96	0.799204	0.0935648	10													1000	6	2	0.6523
	Total	0.779851	0.111891	70													1000	6	3	0.6354
																	1000	6	4	0.6572
																	1000	6	5	0.6595
																	0	12	1	0.8871
																	0	12	2	0.8993
																	0	12	3	0.8876
																	0	12	4	0.8801
																	0	12	5	0.8994
																	1000	12	1	0.6628
																	1000	12	2	0.6752
																	1000	12	3	0.659
																	1000	12	4	0.6684
																	1000	12	5	0.6633
																	0	24	1	0.8895
																	0	24	2	0.8891
																	0	24	3	0.8892
																	0	24	4	0.8876
																	0	24	5	0.8867
																	1000	24	1	0.685
																	1000	24	2	0.6752
																	1000	24	3	0.693
																	1000	24	4	0.6884
																	1000	24	5	0.6933
																	0	48	1	0.8897
																	0	48	2	0.8869
																	0	48	3	0.8866
																	0	48	4	0.8897
																	0	48	5	0.8869
																	1000	48	1	0.7093
																	1000	48	2	0.7106
																	1000	48	3	0.7103
																	1000	48	4	0.7086
																	1000	48	5	0.7102
																	0	96	1	0.8897
																	0	96	2	0.8869
																	0	96	3	0.8866
																	0	96	4	0.8897
																	0	96	5	0.8869
																	1000	96	1	0.7093
																	1000	96	2	0.7106
																	1000	96	3	0.7112
																	1000	96	4	0.7096
																	1000	96	5	0.7115

## Sheet: Supplementary Data 8
																		Frequency (Hz)	Time (min)	Repeat	Density (g/cm3)
Descriptive statistics																		0	0	1	0.9986
																		0	0	2	0.9989
Dependent Variable:	Density (g/cm3)																	0	0	3	0.9988
Repetition rate (Hz)		Mean	Std. Deviation	N														0	0	4	0.9982
.00	0	0.99856	0.000304959	5														0	0	5	0.9983
	1	0.99862	0.000178885	5														1000	0	1	0.9928
	6	0.9986	0.0002	5														1000	0	2	0.9926
	12	0.99864	0.000167332	5														1000	0	3	0.9928
	24	0.9985	0.000158114	5														1000	0	4	0.9924
	48	0.99848	0.000130384	5														1000	0	5	0.9925
	96	0.99848	0.000130384	5														0	1	1	0.9988
	Total	0.998554	0.00018366	35														0	1	2	0.9988
1000.00	0	0.99262	0.000178885	5														0	1	3	0.9984
	1	0.99288	0.000192354	5														0	1	4	0.9986
	6	0.99308	0.000130384	5														0	1	5	0.9985
	12	0.9933	7.07107e-05	5														1000	1	1	0.993
	24	0.99356	0.000114018	5														1000	1	2	0.9926
	48	0.9937	0.0001	5														1000	1	3	0.9928
	96	0.99364	0.000114018	5														1000	1	4	0.9929
	Total	0.993254	0.000405363	35														1000	1	5	0.9931
Total	0	0.99559	0.00313952	10														0	6	1	0.9984
	1	0.99575	0.00303031	10														0	6	2	0.9988
	6	0.99584	0.00291365	10														0	6	3	0.9986
	12	0.99597	0.00281703	10														0	6	4	0.9984
	24	0.99603	0.00260685	10														0	6	5	0.9988
	48	0.99609	0.00252166	10														1000	6	1	0.993
	96	0.99606	0.00255352	10														1000	6	2	0.9932
	Total	0.995904	0.00268735	70														1000	6	3	0.9931
																		1000	6	4	0.9929
																		1000	6	5	0.9932
																		0	12	1	0.9986
																		0	12	2	0.9984
																		0	12	3	0.9988
																		0	12	4	0.9986
																		0	12	5	0.9988
																		1000	12	1	0.9933
																		1000	12	2	0.9932
																		1000	12	3	0.9933
																		1000	12	4	0.9934
																		1000	12	5	0.9933
																		0	24	1	0.9986
																		0	24	2	0.9987
																		0	24	3	0.9984
																		0	24	4	0.9985
																		0	24	5	0.9983
																		1000	24	1	0.9936
																		1000	24	2	0.9935
																		1000	24	3	0.9937
																		1000	24	4	0.9934
																		1000	24	5	0.9936
																		0	48	1	0.9984
																		0	48	2	0.9985
																		0	48	3	0.9984
																		0	48	4	0.9987
																		0	48	5	0.9984
																		1000	48	1	0.9936
																		1000	48	2	0.9938
																		1000	48	3	0.9937
																		1000	48	4	0.9938
																		1000	48	5	0.9936
																		0	96	1	0.9984
																		0	96	2	0.9985
																		0	96	3	0.9984
																		0	96	4	0.9987
																		0	96	5	0.9984
																		1000	96	1	0.9936
																		1000	96	2	0.9935
																		1000	96	3	0.9937
																		1000	96	4	0.9938
																		1000	96	5	0.9936

## Sheet: Supplementary Data 9
Group	repeat	Total motility	Progressive	Non-progressive	Immotile
Fresh Control	1	94.01	79.72	14.29	5.99
Fresh Control	2	85.01	57.58	24.43	14.99
Fresh Control	3	81.58	58.77	22.81	18.42
Fresh Control	4	80	66.67	13.33	20
Fresh Control	5	80	66.67	13.33	20
Fresh Control	6	72.53	49.45	23.08	27.47
Fresh Control	7	68.52	39.66	28.86	31.48
Fresh Control	8	67.25	31.87	35.38	32.75
Fresh Control	9	67.03	50.55	16.48	32.97
Fresh Control	10	66.67	53.92	12.75	33.33
Fresh Control	11	64.89	41.49	23.4	35.11
Fresh Control	12	60.83	47.93	12.9	39.17
Fresh Control	13	59.46	43.24	16.22	40.54
Fresh Control	14	59.12	45.91	13.21	40.88
Fresh Control	15	57.78	30.37	27.41	42.22
Fresh Control	16	75.16	58.03	17.13	24.84
Fresh Control	17	79.76	66.37	13.39	20.24
Fresh Control	18	75.27	66.48	8.79	24.73
Fresh Control	19	75.4	40.08	35.32	24.6
Fresh Control	20	71.68	52.07	19.61	28.32
Fresh Control	21	89.43	64.86	24.57	10.57
Fresh Control	22	67.75	36.23	31.52	32.25
Fresh Control	23	93.65	75.09	18.57	6.35
Fresh Control	24	86.75	67.81	18.93	13.25
Fresh Control	25	71.39	55.52	15.86	28.61
Frozen Control	1	28.25	7.91	20.34	71.75
Frozen Control	2	30.93	6.7	24.23	69.07
Frozen Control	3	30	9.33	20.67	70
Frozen Control	4	37.63	22.58	15.05	62.37
Frozen Control	5	36.84	18.42	18.42	63.16
Frozen Control	6	36	16.5	19.5	64
Frozen Control	7	35.98	18.9	17.07	64.02
Frozen Control	8	34.83	11.24	23.6	65.17
Frozen Control	9	32.38	13.33	19.05	67.62
Frozen Control	10	31.43	8.57	22.86	68.57
Frozen Control	11	30.16	8.73	21.43	69.84
Frozen Control	12	29.53	18.12	11.41	70.47
Frozen Control	13	29.25	10.88	18.37	70.75
Frozen Control	14	27.22	14.44	12.78	72.78
Frozen Control	15	26.58	6.96	19.62	73.42
Frozen Control	16	24.11	12.06	12.06	75.89
Frozen Control	17	32.06	12.89	19.16	67.94
Frozen Control	18	31.33	14.46	16.87	68.67
Frozen Control	19	32.12	8.76	23.36	67.88
Frozen Control	20	30.88	7.35	23.53	69.12
Frozen Control	21	35.29	12.94	22.35	64.71
Frozen Control	22	34.38	12.5	21.88	65.63
Frozen Control	23	30.91	15.15	15.76	69.09
Frozen Control	24	29.41	6.62	22.79	70.59
Frozen Control	25	26.42	7.55	18.87	73.58
Frozen ELEF	1	57.69	36.15	21.54	42.31
Frozen ELEF	2	57.29	25	32.29	42.71
Frozen ELEF	3	55.03	15.38	39.64	44.97
Frozen ELEF	4	52.87	37.93	14.94	47.13
Frozen ELEF	5	51.37	18.41	32.97	48.63
Frozen ELEF	6	48.43	30.19	18.24	51.57
Frozen ELEF	7	45.61	32.46	13.16	54.39
Frozen ELEF	8	44.66	27.18	17.48	55.34
Frozen ELEF	9	44.44	21.67	22.78	55.56
Frozen ELEF	10	44.14	18.02	26.13	55.86
Frozen ELEF	11	47.98	19.65	28.32	52.02
Frozen ELEF	12	47.37	35.89	11.48	52.63
Frozen ELEF	13	46.23	16.58	29.65	53.77
Frozen ELEF	14	44.03	15.06	28.98	55.97
Frozen ELEF	15	45	14.44	30.56	55
Frozen ELEF	16	44.03	15.06	28.98	55.97
Frozen ELEF	17	48.3	19.73	28.57	51.7
Frozen ELEF	18	46.5	23.5	23	53.5
Frozen ELEF	19	63.48	36.52	26.96	36.52
Frozen ELEF	20	53.41	25.7	27.71	46.59
Frozen ELEF	21	49.73	24.95	24.77	50.27
Frozen ELEF	22	54.26	34.85	19.42	45.74
Frozen ELEF	23	44.35	13.71	30.65	55.65
Frozen ELEF	24	47.26	25.87	21.39	52.74
Frozen ELEF	25	54.55	20.86	33.69	45.45

[truncated: 11 more sheets: Supplementary Data 10, Supplementary Data 11, Supplementary Data 12, Supplementary Data 13, Supplementary Data 14, Supplementary Data 15, Supplementary Data 16, Supplementary Data 17, Supplementary Data 18, Supplementary Data 19, Supplementary Data 20]
